# Supplementary material for: Carcass Characteristics and Meat Quality of Two Serbian Indigenous Chicken Breeds: Comparative Assessment of Banat Naked Neck and Svrljig Hen
Source: Foods. 2026 Apr 29;15(9):1546. doi: 10.3390/foods15091546 (PMC13164337; doi:10.3390/foods15091546)
Supplement: Supplementary file 1 [file foods-15-01546-s001.zip]

Archive with 1 entries (1 files):
- foods-4193498-supplementary.xlsx
