# Supplementary material for: Carcass Characteristics and Meat Quality of Two Serbian Indigenous Chicken Breeds: Comparative Assessment of Banat Naked Neck and Svrljig Hen
Source: Foods. 2026 Apr 29;15(9):1546. doi: 10.3390/foods15091546 (PMC13164337; doi:10.3390/foods15091546)
Supplement: Supplementary file 1 [file foods-15-01546-s001.zip › foods-4193498-supplementary.xlsx]

## Sheet: Sheet1
Supplementary Table S1
			Residual for Head	Residual for Neck	Residual for Metatarsus	Residual for Heart	Residual for Liver	Residual for Gizzard	Residual for Wings	Residual for Back	Residual for Pelvis	Residual for Breasts	Residual for Thigh.with.drummstick	Residual for Breasts.meat	Residual for Breasts.skin	Residual for Breasts.bones	Residual for Legs.meat	Residual for Legs.skin	Residual for Legs.bones	Residual for SL	Residual for KL	Residual for BD	Residual for BA	Residual for TG
Spearman's rho	Residual for Head	Correlation Coefficient	1	-.348*	0.0437148	-0.0283302	0.10863	0.0703565	-0.017636	-0.0889306	0.20469	-0.122889	-0.252908	-0.192495	0.281051	-0.0542214	-0.130582	-0.253283	0.280675	-0.0915572	0.130394	0.0602251	0.0703565	-0.266041
		Sig. (2-tailed)		0.0276715	0.788824	0.862236	0.504624	0.666179	0.913987	0.585276	0.205159	0.449982	0.115365	0.234042	0.078959	0.739665	0.4219	0.114808	0.0793768	0.574198	0.422573	0.712013	0.666179	0.0970568
		N	40	40	40	40	40	40	40	40	40	40	40	40	40	40	40	40	40	40	40	40	40	40
	Residual for Neck	Correlation Coefficient	-.348*	1	-.420**	0.18818	-0.107129	0.102251	-0.182364	0.0742964	0.142964	-0.069606	0.109568	0.191932	-0.011257	-0.223265	0.0521576	.499**	-.472**	-0.125516	-.341*	-0.0253283	0.144653	-0.12045
		Sig. (2-tailed)	0.0276715		0.00690662	0.244894	0.510565	0.530111	0.26005	0.648662	0.378834	0.669535	0.500929	0.235439	0.945037	0.166106	0.749248	0.00103999	0.00211337	0.440281	0.0312494	0.876714	0.37317	0.459094
		N	40	40	40	40	40	40	40	40	40	40	40	40	40	40	40	40	40	40	40	40	40	40
	Residual for Metatarsus	Correlation Coefficient	0.0437148	-.420**	1	0.259099	0.164165	-0.226266	.541**	0.0924953	-.357*	-0.13227	0.228143	-0.2197	-0.147467	.459**	-0.24803	-.424**	.719**	.338*	.475**	.345*	-.487**	.364*
		Sig. (2-tailed)	0.788824	0.00690662		0.106434	0.311425	0.160337	0.00031751	0.570265	0.0236432	0.41587	0.156805	0.17315	0.363842	0.00285831	0.122791	0.00634678	1.75577e-07	0.0327628	0.00194251	0.0290411	0.00142937	0.0209533
		N	40	40	40	40	40	40	40	40	40	40	40	40	40	40	40	40	40	40	40	40	40	40
	Residual for Heart	Correlation Coefficient	-0.0283302	0.18818	0.259099	1	0.254972	-0.22364	.376*	0.0281426	0.112195	-0.0626642	.322*	-0.183677	-0.14878	.408**	-0.186304	0.138086	0.224765	0.0121951	.450**	0.24015	-0.220826	0.276173
		Sig. (2-tailed)	0.862236	0.244894	0.106434		0.112327	0.165377	0.0166848	0.863139	0.490657	0.70088	0.0427722	0.256574	0.359538	0.00898645	0.249717	0.395479	0.163203	0.940465	0.00355134	0.135536	0.170903	0.0845257
		N	40	40	40	40	40	40	40	40	40	40	40	40	40	40	40	40	40	40	40	40	40	40
	Residual for Liver	Correlation Coefficient	0.10863	-0.107129	0.164165	0.254972	1	-0.184615	0.146717	0.214447	0.0333959	-0.30394	0.0881801	-.502**	-0.064728	.552**	-0.12833	0.0866792	.354*	0.101313	0.101689	-0.144465	-0.133021	-0.0429644
		Sig. (2-tailed)	0.504624	0.510565	0.311425	0.112327		0.254111	0.366316	0.183917	0.837905	0.0565579	0.588458	0.000963669	0.691507	0.000223562	0.430015	0.594846	0.0248459	0.533911	0.532389	0.373797	0.413206	0.792369
		N	40	40	40	40	40	40	40	40	40	40	40	40	40	40	40	40	40	40	40	40	40	40
	Residual for Gizzard	Correlation Coefficient	0.0703565	0.102251	-0.226266	-0.22364	-0.184615	1	-.656**	-.408**	0.0977486	-0.202251	-.514**	0.0923077	0.112946	-0.311069	-.357*	0.191182	-0.0360225	-.568**	-0.152345	-.359*	0.136585	-.329*
		Sig. (2-tailed)	0.666179	0.530111	0.160337	0.165377	0.254111		4.26641e-06	0.00902117	0.548471	0.210726	0.000683698	0.571051	0.487742	0.0507288	0.0236432	0.23731	0.825347	0.000131403	0.34801	0.0230219	0.400685	0.0383652
		N	40	40	40	40	40	40	40	40	40	40	40	40	40	40	40	40	40	40	40	40	40	40
	Residual for Wings	Correlation Coefficient	-0.017636	-0.182364	.541**	.376*	0.146717	-.656**	1	.375*	-.519**	0.242214	.575**	-0.0121951	-0.217448	.434**	0.133021	-.390*	0.283865	.583**	.400*	.366*	-0.193621	.536**
		Sig. (2-tailed)	0.913987	0.26005	0.00031751	0.0166848	0.366316	4.26641e-06		0.0171596	0.00059829	0.132107	0.000102603	0.940465	0.177707	0.00514755	0.413206	0.0127476	0.0758803	7.91191e-05	0.0105073	0.0203223	0.231266	0.000368238
		N	40	40	40	40	40	40	40	40	40	40	40	40	40	40	40	40	40	40	40	40	40	40
	Residual for Back	Correlation Coefficient	-0.0889306	0.0742964	0.0924953	0.0281426	0.214447	-.408**	.375*	1	-0.254409	0.0748593	.555**	0.0904315	-0.194934	0.122889	0.212758	-0.1	-0.160976	.379*	0.103002	0.177298	0.0196998	0.286116
		Sig. (2-tailed)	0.585276	0.648662	0.570265	0.863139	0.183917	0.00902117	0.0171596		0.11315	0.646174	0.000203165	0.578934	0.228055	0.449982	0.187477	0.539253	0.321048	0.0157685	0.52708	0.273747	0.903966	0.0734856
		N	40	40	40	40	40	40	40	40	40	40	40	40	40	40	40	40	40	40	40	40	40	40
	Residual for Pelvis	Correlation Coefficient	0.20469	0.142964	-.357*	0.112195	0.0333959	0.0977486	-.519**	-0.254409	1	-0.180488	-0.157411	-0.0602251	0.235647	-0.239212	-0.166792	.407**	-0.120638	-0.163227	-0.0358349	-0.082364	0.220826	-.496**
		Sig. (2-tailed)	0.205159	0.378834	0.0236432	0.490657	0.837905	0.548471	0.00059829	0.11315		0.265069	0.332022	0.712013	0.143246	0.137117	0.303639	0.00923188	0.458389	0.314236	0.826242	0.613378	0.170903	0.00114435
		N	40	40	40	40	40	40	40	40	40	40	40	40	40	40	40	40	40	40	40	40	40	40
	Residual for Breasts	Correlation Coefficient	-0.122889	-0.069606	-0.13227	-0.0626642	-0.30394	-0.202251	0.242214	0.0748593	-0.180488	1	0.146904	.441**	-0.14015	-0.291745	.360*	-0.253283	-0.144465	0.289493	-0.160976	0.0757974	0.290807	0.019137
		Sig. (2-tailed)	0.449982	0.669535	0.41587	0.70088	0.0565579	0.210726	0.132107	0.646174	0.265069		0.365697	0.00444304	0.388386	0.0677581	0.0225648	0.114808	0.373797	0.0700053	0.321048	0.642037	0.0686874	0.906697
		N	40	40	40	40	40	40	40	40	40	40	40	40	40	40	40	40	40	40	40	40	40	40
	Residual for Thigh.with.drummstick	Correlation Coefficient	-0.252908	0.109568	0.228143	.322*	0.0881801	-.514**	.575**	.555**	-0.157411	0.146904	1	0.145779	-.345*	0.137711	.372*	-0.173921	-0.191557	.556**	0.0287054	0.282927	-0.19531	.494**
		Sig. (2-tailed)	0.115365	0.500929	0.156805	0.0427722	0.588458	0.000683698	0.000102603	0.000203165	0.332022	0.365697		0.369422	0.0293216	0.396777	0.0180804	0.283136	0.236373	0.000194781	0.860429	0.0768959	0.227144	0.00119099
		N	40	40	40	40	40	40	40	40	40	40	40	40	40	40	40	40	40	40	40	40	40	40
	Residual for Breasts.meat	Correlation Coefficient	-0.192495	0.191932	-0.2197	-0.183677	-.502**	0.0923077	-0.0121951	0.0904315	-0.0602251	.441**	0.145779	1	-.379*	-.684**	0.242214	-0.208255	-.394*	0.0193246	-0.228143	0.138274	0.260225	-0.0362101
		Sig. (2-tailed)	0.234042	0.235439	0.17315	0.256574	0.000963669	0.571051	0.940465	0.578934	0.712013	0.00444304	0.369422		0.0157685	1.12679e-06	0.132107	0.197208	0.0119743	0.905787	0.156805	0.394831	0.104868	0.824451
		N	40	40	40	40	40	40	40	40	40	40	40	40	40	40	40	40	40	40	40	40	40	40
	Residual for Breasts.skin	Correlation Coefficient	0.281051	-0.011257	-0.147467	-0.14878	-0.064728	0.112946	-0.217448	-0.194934	0.235647	-0.14015	-.345*	-.379*	1	-0.1803	-0.201126	0.0617261	0.0793621	-0.0703565	-0.128143	-0.196623	0.225516	-.418**
		Sig. (2-tailed)	0.078959	0.945037	0.363842	0.359538	0.691507	0.487742	0.177707	0.228055	0.143246	0.388386	0.0293216	0.0157685		0.265574	0.213331	0.705154	0.626412	0.666179	0.430695	0.223972	0.161765	0.0072741
		N	40	40	40	40	40	40	40	40	40	40	40	40	40	40	40	40	40	40	40	40	40	40
	Residual for Breasts.bones	Correlation Coefficient	-0.0542214	-0.223265	.459**	.408**	.552**	-0.311069	.434**	0.122889	-0.239212	-0.291745	0.137711	-.684**	-0.1803	1	-0.153659	-0.00300188	.505**	0.14334	.471**	0.148593	-.374*	.366*
		Sig. (2-tailed)	0.739665	0.166106	0.00285831	0.00898645	0.000223562	0.0507288	0.00514755	0.449982	0.137117	0.0677581	0.396777	1.12679e-06	0.265574		0.34382	0.985333	0.000878678	0.377571	0.00216311	0.360151	0.0175843	0.0201156
		N	40	40	40	40	40	40	40	40	40	40	40	40	40	40	40	40	40	40	40	40	40	40
	Residual for Legs.meat	Correlation Coefficient	-0.130582	0.0521576	-0.24803	-0.186304	-0.12833	-.357*	0.133021	0.212758	-0.166792	.360*	.372*	0.242214	-0.201126	-0.153659	1	-.359*	-.607**	0.250281	-.413**	0.141463	-0.00487805	.432**
		Sig. (2-tailed)	0.4219	0.749248	0.122791	0.249717	0.430015	0.0236432	0.413206	0.187477	0.303639	0.0225648	0.0180804	0.132107	0.213331	0.34382		0.0230988	3.34111e-05	0.119321	0.00802831	0.383911	0.976168	0.0053881
		N	40	40	40	40	40	40	40	40	40	40	40	40	40	40	40	40	40	40	40	40	40	40
	Residual for Legs.skin	Correlation Coefficient	-0.253283	.499**	-.424**	0.138086	0.0866792	0.191182	-.390*	-0.1	.407**	-0.253283	-0.173921	-0.208255	0.0617261	-0.00300188	-.359*	1	-0.230769	-.416**	-0.011257	-0.295685	0.199625	-0.226829
		Sig. (2-tailed)	0.114808	0.00103999	0.00634678	0.395479	0.594846	0.23731	0.0127476	0.539253	0.00923188	0.114808	0.283136	0.197208	0.705154	0.985333	0.0230988		0.151957	0.00756813	0.945037	0.063963	0.216838	0.159271
		N	40	40	40	40	40	40	40	40	40	40	40	40	40	40	40	40	40	40	40	40	40	40
	Residual for Legs.bones	Correlation Coefficient	0.280675	-.472**	.719**	0.224765	.354*	-0.0360225	0.283865	-0.160976	-0.120638	-0.144465	-0.191557	-.394*	0.0793621	.505**	-.607**	-0.230769	1	0.165854	.567**	0.217824	-0.309006	-0.0581614
		Sig. (2-tailed)	0.0793768	0.00211337	1.75577e-07	0.163203	0.0248459	0.825347	0.0758803	0.321048	0.458389	0.373797	0.236373	0.0119743	0.626412	0.000878678	3.34111e-05	0.151957		0.306405	0.000138145	0.176942	0.0523641	0.721479
		N	40	40	40	40	40	40	40	40	40	40	40	40	40	40	40	40	40	40	40	40	40	40
	Residual for SL	Correlation Coefficient	-0.0915572	-0.125516	.338*	0.0121951	0.101313	-.568**	.583**	.379*	-0.163227	0.289493	.556**	0.0193246	-0.0703565	0.14334	0.250281	-.416**	0.165854	1	0.0425891	0.301126	-0.0786116	0.196248
		Sig. (2-tailed)	0.574198	0.440281	0.0327628	0.940465	0.533911	0.000131403	7.91191e-05	0.0157685	0.314236	0.0700053	0.000194781	0.905787	0.666179	0.377571	0.119321	0.00756813	0.306405		0.794143	0.0590012	0.629689	0.224875
		N	40	40	40	40	40	40	40	40	40	40	40	40	40	40	40	40	40	40	40	40	40	40
	Residual for KL	Correlation Coefficient	0.130394	-.341*	.475**	.450**	0.101689	-0.152345	.400*	0.103002	-0.0358349	-0.160976	0.0287054	-0.228143	-0.128143	.471**	-.413**	-0.011257	.567**	0.0425891	1	.427**	-.471**	.332*
		Sig. (2-tailed)	0.422573	0.0312494	0.00194251	0.00355134	0.532389	0.34801	0.0105073	0.52708	0.826242	0.321048	0.860429	0.156805	0.430695	0.00216311	0.00802831	0.945037	0.000138145	0.794143		0.00597129	0.00213314	0.0365293
		N	40	40	40	40	40	40	40	40	40	40	40	40	40	40	40	40	40	40	40	40	40	40
	Residual for BD	Correlation Coefficient	0.0602251	-0.0253283	.345*	0.24015	-0.144465	-.359*	.366*	0.177298	-0.082364	0.0757974	0.282927	0.138274	-0.196623	0.148593	0.141463	-0.295685	0.217824	0.301126	.427**	1	-.367*	.355*
		Sig. (2-tailed)	0.712013	0.876714	0.0290411	0.135536	0.373797	0.0230219	0.0203223	0.273747	0.613378	0.642037	0.0768959	0.394831	0.223972	0.360151	0.383911	0.063963	0.176942	0.0590012	0.00597129		0.0198427	0.0246827
		N	40	40	40	40	40	40	40	40	40	40	40	40	40	40	40	40	40	40	40	40	40	40
	Residual for BA	Correlation Coefficient	0.0703565	0.144653	-.487**	-0.220826	-0.133021	0.136585	-0.193621	0.0196998	0.220826	0.290807	-0.19531	0.260225	0.225516	-.374*	-0.00487805	0.199625	-0.309006	-0.0786116	-.471**	-.367*	1	-.426**
		Sig. (2-tailed)	0.666179	0.37317	0.00142937	0.170903	0.413206	0.400685	0.231266	0.903966	0.170903	0.0686874	0.227144	0.104868	0.161765	0.0175843	0.976168	0.216838	0.0523641	0.629689	0.00213314	0.0198427		0.00616909
		N	40	40	40	40	40	40	40	40	40	40	40	40	40	40	40	40	40	40	40	40	40	40
	Residual for TG	Correlation Coefficient	-0.266041	-0.12045	.364*	0.276173	-0.0429644	-.329*	.536**	0.286116	-.496**	0.019137	.494**	-0.0362101	-.418**	.366*	.432**	-0.226829	-0.0581614	0.196248	.332*	.355*	-.426**	1
		Sig. (2-tailed)	0.0970568	0.459094	0.0209533	0.0845257	0.792369	0.0383652	0.000368238	0.0734856	0.00114435	0.906697	0.00119099	0.824451	0.0072741	0.0201156	0.0053881	0.159271	0.721479	0.224875	0.0365293	0.0246827	0.00616909
		N	40	40	40	40	40	40	40	40	40	40	40	40	40	40	40	40	40	40	40	40	40	40
*. Correlation is significant at the 0.05 level (2-tailed).
**. Correlation is significant at the 0.01 level (2-tailed).
